# Supplementary material for: Molecular Inversion Probe-Based Sequencing of USH2A Exons and Splice Sites as a Cost-Effective Screening Tool in USH2 and arRP Cases
Source: Int J Mol Sci. 2021 Jun 15;22(12):6419. doi: 10.3390/ijms22126419 (PMC8232728; doi:10.3390/ijms22126419)
Supplement: Supplementary file 1 [file ijms-22-06419-s001.zip]

Archive with 7 entries (6 files):
- Supplementary data/
- Supplementary data/Figure S1.pdf
- Supplementary data/Figure S2.pdf
- Supplementary data/Supplementary methods.pdf
- Supplementary data/Table S1.pdf
- Supplementary data/Table S2.pdf
- Supplementary data/Table S3.pdf
